# Supplementary material for: Sleep Disorders in Patients with Tics: Towards Personalized Care for Tourette Syndrome
Source: J Pers Med. 2026 Jun 6;16(6):309. doi: 10.3390/jpm16060309 (PMC13302700; doi:10.3390/jpm16060309)
Supplement: Supplementary file 1 [file jpm-16-00309-s001.zip]

Archive with 1 entries (1 files):
- jpm-4245377-File S1.pdf
